# Supplementary material for: Molecular evolution of neuropeptides in the genus Drosophila
Source: Genome Biol. 2008 Aug 21;9(8):R131. doi: 10.1186/gb-2008-9-8-r131 (PMC2575521; doi:10.1186/gb-2008-9-8-r131)
Supplement: Additional data file 2 — Peptide sequences predicted from the identified prepropeptides. [file gb-2008-9-8-r131-S2.fas]

Predicted peptide sequences of the 12 sequenced Drosophila species


Adipokinetic hormone
>Dana_AKH
pQLTFSPDWa
>Dere_AKH
pQLTFSPDWa
>Dgri_AKH
pQLTFSPNWa
>Dmel_AKH
pQLTFSPDWa
>Dmoj_AKH
pQLTFSPDWa
>Dper_AKH
pQLTFSPDWa
>Dpse_AKH
pQLTFSPDWa
>Dsec_AKH
pQLTFSPDWa
>Dsim_AKH
pQLTFSPDWa
>Dvir_AKH
pQLTFSPDWa
>Dwil_AKH
pQLTFSPDWa
>Dyak_AKH
pQLTFSPDWa

Allatostatin A
>Dana ASTa(1)
MERYAFGLa
>Dere ASTa(1)
VERYAFGLa
>Dgri ASTa(1)
MERYAFGLa
>Dmel ASTa(1)
VERYAFGLa
>Dmoj ASTa(1)
MERYAFGLa
>Dper ASTa(1)
VERYAFGLa
>Dpse ASTa(1)
VERYAFGLa
>Dsec ASTa(1)
VERYAFGLa
>Dsim ASTa(1)
VERYAFGLa
>Dvir ASTa(1)
VERYAFGLa
>Dwil ASTa(1)
VERYAFGLa
>Dyak ASTa(1)
VERYAFGLa
>Dana ASTa(2)
AYMYTNGGAGMKRLPVYNFGLa
>Dere ASTa(2)
AYMYTNGGPGMKRLPVYNFGLa
>Dgri ASTa(2)
AYMYSNGGAGMKRLPVYNFGLa
>Dmel ASTa(2)
AYMYTNGGPGMKRLPVYNFGLa
>Dmoj ASTa(2)
AYMYNNGGPGMKRLPVYNFGLa
>Dper ASTa(2)
AYMYNNGGPGMKRLPVYNFGLa
>Dpse ASTa(2)
AYMYNNGGPGMKRLPVYNFGLa
>Dsec ASTa(2)
AYMYSNGGPGMKRLPVYNFGLa
>Dsim ASTa(2)
AYMYTNGGPGMKRLPVYNFGLa
>Dvir ASTa(2)
AYMYTNGGAGMKRLPVYNFGLa
>Dwil ASTa(2)
AYMYTNAGPGMKRLPVYNFGLa
>Dyak ASTa(2)
AYMYTNGGPGMKRLPVYNFGLa
>Dana ASTa(3)
SRPYSFGLa
>Dere ASTa(3)
SRPYSFGLa
>Dgri ASTa(3)
SRPYSFGLa
>Dmel ASTa(3)
SRPYSFGLa
>Dmoj ASTa(3)
SRPYSFGLa
>Dper ASTa(3)
SRPYSFGLa
>Dpse ASTa(3)
SRPYSFGLa
>Dsec ASTa(3)
SRPYSFGLa
>Dsim ASTa(3)
SRPYSFGLa
>Dvir ASTa(3)
SRPYSFGLa
>Dwil ASTa(3)
SRPYSFGLa
>Dyak ASTa(3)
SRPYSFGLa
>Dana ASTa(4)
TTRPQPFNFGLa
>Dere ASTa(4)
TTRPQPFNFGLa
>Dgri ASTa(4)
TTRPQPFNFGLa
>Dmel ASTa(4)
TTRPQPFNFGLa
>Dmoj ASTa(4)
TTRPQPFNFGLa
>Dper ASTa(4)
TTRPQPFNFGLa
>Dpse ASTa(4)
TTRPQPFNFGLa
>Dsec ASTa(4)
TTRPQPFNFGLa
>Dsim ASTa(4)
TTRPQPFNFGLa
>Dvir ASTa(4)
TTRPQPFNFGLa
>Dwil ASTa(4)
TTRPQPFNFGLa
>Dyak ASTa(4)
TTRPQPFNFGLa

Allatostatin C
>Dana ASTc
QVRYRQCYFNPISCF
>Dgri ASTc
QVRYRQCYFNPISCF
>Dere ASTc
QVRYRQCYFNPISCF
>Dmel ASTc
QVRYRQCYFNPISCF
>Dper ASTc
QVRYRQCYFNPISCF
>Dmoj ASTc
QVRYRQCYFNPISCF
>Dpse ASTc
QVRYRQCYFNPISCF
>Dsec ASTc
QVRYRQCYFNPISCF
>Dsim ASTc
QVRYRQCYFNPISCF
>Dwil ASTc
QVRYRQCYFNPISCF
>Dvir ASTc
QVRYRQCYFNPISCF
>Dyak ASTc
QVRYRQCYFNPISCF

capability (CAPA-periviscerokinins, CAPA-pyrokinin)
>Dana capaPVK(1)
GANLGLYAFPRVa
>Dere capaPVK(1)
GANMGLYAFPRVa
>Dgri capaPVK(1)
GANLGLYAFPRVa
>Dmel capaPVK(1)
GANMGLYAFPRVa
>Dmoj capaPVK(1)
GANMGLYAFPRVa
>Dper capaPVK(1)
GANMGLYAFPRVa
>Dpse capaPVK(1)
GANMGLYAFPRVa
>Dsec capaPVK(1)
GANMGLYAFPRVa
>Dsim capaPVK(1)
GANMGLYAFPRVa
>Dwil capaPVK(1)
GANMGLYAFPRVa
>Dyak capaPVK(1)
GANMGLYAFPRVa
>Dvir capaPVK(1)
GANMGLYTFPRVa
>Dana capaPVK(2)
ASGLVAFPRVa
>Dere capaPVK(2)
ASGLVAFPRVa
>Dgri capaPVK(2)
SSFVPFPRVa
>Dmel capaPVK(2)
ASGLVAFPRVa
>Dmoj capaPVK(2)
PGLVAFPRMa
>Dper capaPVK(2)
AGLVAFPRVa
>Dpse capaPVK(2)
AGLVAFPRVa
>Dsec capaPVK(2)
ASGLVAFPRVa
>Dsim capaPVK(2)
ASGLVAFPRVa
>Dwil capaPVK(2)
ASLVPFPRVa
>Dvir capaPVK(2)
ASLVPFPRVa
>Dyak capaPVK(2)
ASGLVAFPRVa
>Dana capaPK
TGPSASSGLWFGPRLa
>Dere capaPK
TGPSASSGLWFGPRLa
>Dgri capaPK
TGPSASSGLWFGPRLa
>Dmel capaPK
TGPSASSGLWFGPRLa
>Dmoj capaPK
TGPSASSGLWFGPRLa
>Dsec capaPK
TGPSASSGLWFGPRLa
>Dsim capaPK
TGPSASSGLWFGPRLa
>Dper capaPK
TGPSASSGLWFGPRLa
>Dpse capaPK
TGPSASSGLWFGPRLa
>Dvir capaPK
TGPSASSGMWFGPRLa
>Dwil capaPK
TGPNASSGLWFGPRLa
>Dyak capaPK
TGPSASSGLWFGPRLa

Crustacean cardoactive peptide
>Dana CCAP
PFCNAFTGCa
>Dere CCAP
PFCNAFTGCa
>Dmel CCAP
PFCNAFTGCa
>Dgri CCAP
PFCNAFTGCa
>Dmoj CCAP
PFCNAFTGCa
>Dper CCAP
PFCNAFTGCa
>Dpse CCAP
PFCNAFTGCa
>Dsec CCAP
PFCNAFTGCa
>Dsim CCAP
PFCNAFTGCa
>Dvir CCAP
PFCNAFTGCa
>Dwil CCAP
PFCNAFTGCa
>Dyak CCAP
PFCNAFTGCa

Corazonin
>Dana Crz
pQTFQYSRGWTNa
>Dere Crz
pQTFQYSRGWTNa
>Dgri Crz
pQTFQYSRGWTNa
>Dmel Crz
pQTFQYSRGWTNa
>Dmoj Crz
pQTFQYSRGWTNa
>Dper Crz
pQTFQYSRGWTNa
>Dpse Crz
pQTFQYSRGWTNa
>Dsim Crz
pQTFQYSRGWTNa
>Dsec Crz
pQTFQYSRGWTNa
>Dwil Crz
pQTFQYSRGWTNa
>Dvir Crz
pQTFQYSRGWTNa
>Dyak Crz
pQTFQYSRGWTNa

Diuretic hormone 31
>Dana DH31
TVDFGLARGYSGTQEAKHRMGLAAANFPGGPa
>Dere DH31
TVDFGLARGYSGTQEAKHRMGLAAANFAGGPa
>Dgri DH31
TVDFGLARGYSGTQEAKHRMGLAAANFPGGPa
>Dmel DH31
TVDFGLARGYSGTQEAKHRMGLAAANFAGGPa
>Dmoj DH31
TVDFGLARGYSGTQEAKHRMGLAAANFPGGPa
>Dper DH31
TVDFGLARGYSGTQEAKHRMGLAAANFAGGPa
>Dpse DH31
TVDFGLARGYSGTQEAKHRMGLAAANFAGGPa
>Dsec DH31
TVDFGLARGYSGTQEAKHRMGLAAANFAGGPa
>Dsim DH31
TVDFGLARGYSGTQEAKHRMGLAAANFAGGPa
>Dvir DH31
TVDFGLARGYSGTQEAKHRMGLAAANFPGGPa
>Dwil DH31
TVDFGLARGYSGTQEAKHRMGLAAANFPGGPa
>Dyak DH31
TVDFGLARGYSGTQEAKHRMGLAAANFAGGPa

Diuretic hormone 44 (CRF-related diuretic hormone)
>Dana DH44
NKPSLSIVNPLDVLRQRLLLEIARRQMKENSRQVELNRAILKNVa
>Dere DH44
NKPSLSIVNPLDVLRQRLLLEIARRQMKENSRQVELNRAILKNVa
>Dgri DH44
NKPSLSIVNPLDVLRQRLLLEIARRQMKENTRQVELNRAILKNVa
>Dmel DH44
NKPSLSIVNPLDVLRQRLLLEIARRQMKENSRQVELNRAILKNVa
>Dmoj DH44
NKPSLSIVNPLDVLRQRLLLEIARRQMKENTRQVELNRAILKNVa
>Dper DH44
NKPSLSIVNPLDVLRQRLLLEIARRQMKENTRQVELNRAILKNVa
>Dpse DH44
NKPSLSIVNPLDVLRQRLLLEIARRQMKENTRQVELNRAILKNVa
>Dsec DH44
NKPSLSIVNPLDVLRQRLLLEIARRQMKENSRQVELNRAILKNVa
>Dsim DH44
NKPSLSIVNPLDVLRQRLLLEIARRQMKENSRQVELNRAILKNVa
>Dvir DH44
NKPSLSIVNPLDVLRQRLLLEIARRQMKENTRQVELNRAILKNVa
>Dwil DH44
NKPSLSIVNPLDVLRQRLLLEIARRQMKENTRQVELNRAILKNVa
>Dyak DH44
NKPSLSIVNPLDVLRQRLLLEIARRQMKENSRQVELNRAILKNVa

Ecdysis-triggering hormone
>Dana ETH(1)
DDSPGFFLKITKNVPRLa
>Dere ETH(1)
DDSSPGFFLKITKNVPRLa
>Dgri ETH(1)
DESPGFFLKITKNVPRLa
>Dmel ETH(1)
DDSSPGFFLKITKNVPRLa
>Dmoj ETH(1)
DESPGFFLKITKNVPRLa
>Dper ETH(1)
DDSPGFFLKITKNVPRLa
>Dpse ETH(1)
DDSPGFFLKITKNVPRLa
>Dsec ETH(1)
DDSSPGFFLKITKNVPRLa
>Dsim ETH(1)
DDSSPGFFLKITKNVPRLa
>Dvir ETH(1)
DESPGFFLKITKNVPRLa
>Dwil ETH(1)
DDSPGFFLKITKNVPRLa
>Dyak ETH(1)
DDSSPGFFLKITKNVPRLa
>Dana ETH(2)
GETRMKNLKTIPRIa
>Dere ETH(2)
GENFAIKNLRTIPRIa
>Dgri ETH(2)
SEGFPMKNMKTIPRIa
>Dmel ETH(2)
GENFAIKNLKTIPRIa
>Dmoj ETH(2)
GEAFLMKNMKTIPRIa
>Dper ETH(2)
SESFGMKNLKTIPRIa
>Dpse ETH(2)
SESFGMKNLKTIPRIa
>Dsec ETH(2)
GENFAIKNLKTIPRIa
>Dsim ETH(2)
GENFAIKNLKTIPRIa
>Dvir ETH(2)
SEGFPMKNIKTIPRIa
>Dwil ETH(2)
SENFVMKNIPRIa
>Dyak ETH(2)
GENFSLKNLKTIPRIa

FMRFamide-like peptides
>Dana FMRF(1)
TLQDNFMHFa
>Dere FMRF(1)
SVQDNFMHFa
>Dgri FMRF(1)
SLRDNFMHFa
>Dmel FMRF(1)
SVQDNFMHFa
>Dmoj FMRF(1)
SMQDNFMRFa
>Dper FMRF(1)
SLQDNFMHFa
>Dpse FMRF(1)
SLQDNFMHFa
>Dsec FMRF(1)
SVQDNFMHFa
>Dsim FMRF(1)
SVQDNFMHFa
>Dvir FMRF(1)
SLQDNFMHFa
>Dwil FMRF(1)
SLQDNFMHFa
>Dyak FMRF(1)
SVQDNFMHFa
>Dana FMRF(2)
SAIPEQDLMRYa
>Dere FMRF(2)
DPKQDFMRFa
>Dgri FMRF(2)
EPKQDFMRFa
>Dmel FMRF(2)
DPKQDFMRFa
>Dmoj FMRF(2)
DPKQDFMRFa
>Dper FMRF(2)
DPKQDFMRFa
>Dpse FMRF(2)
DPKQDFMRFa
>Dsec FMRF(2)
DPKQDFMRFa
>Dsim FMRF(2)
DPKQDFMRFa
>Dvir FMRF(2)
DPKQDFMRFa
>Dwil FMRF(2)
DPKQDFMRFa
>Dyak FMRF(2)
DPKQDFMRFa
>Dana FMRF(3)
DPKQDFMRFa
>Dere FMRF(3)
DPKQDFMRFa
>Dgri FMRF(3)
TPSDFMRFa
>Dmel FMRF(3)
DPKQDFMRFa
>Dmoj FMRF(3)
SPSDFMRFa
>Dper FMRF(3)
DPKQDFMRFa
>Dpse FMRF(3)
VPKQDFMRFa
>Dsec FMRF(3)
DPKQDFMRFa
>Dsim FMRF(3)
DPKQDFMRFa
>Dvir FMRF(3)
APPSDFMRFa
>Dwil FMRF(3)
DPKQDFMRFa
>Dyak FMRF(3)
DPKQDFMRFa
>Dere FMRF(4)
DPKQDLMRFa
>Dere FMRF(5)
DPKQDFMRFa
>Dmel FMRF(5)
DPKQDFMRFa
>Dper FMRF(5)
DPKQDFMRFa
>Dpse FMRF(5)
DPKQDFMRFa
>DsecFMRF(5)
DPKQDFMRFa
>DsimFMRF(5)
DPKQDFMRFa
>Dyak FMRF(5)
DPKQDFMRFa
>Dana FMRF(6)
DPKQDFMRFa
>Dere FMRF(6)
DPKQDFMRFa
>Dgri FMRF(6)
APSDFMRFa
>Dmel FMRF(6)
DPKQDFMRFa
>Dmoj FMRF(6)
SPSDFMRFa
>Dper FMRF(6)
DPSDFMRFa
>Dpse FMRF(6)
DPSDFMRFa
>DsecFMRF(6)
DPKQDFMRFa
>DsimFMRF(6)
DPKQDFMRFa
>Dvir FMRF(6)
APSDFMRFa
>Dwil FMRF(6)
DPKQDFMRFa
>Dyak FMRF(6)
DPKQDFMRFa
>Dana FMRF(7)
TPSDFMRFa
>Dere FMRF(7)
DPKQDFMRFa
>Dgri FMRF(7)
DPKQDFMRFa
>Dmoj FMRF(7)
DPSQDFMRFa
>Dmel FMRF(7)
DPKQDFMRFa
>Dper FMRF(7)
APSDFMRFa
>Dpse FMRF(7)
APSDFMRFa
>Dsec FMRF(7)
DPKQDFMRFa
>Dsim FMRF(7)
DPKQDFMRFa
>Dvir FMRF(7)
DPSQDFMRFa
>Dwil FMRF(7)
DPKDFMRFa
>Dyak FMRF(7)
DPKQDFMRFa
>Dana FMRF(8)
APSDFMRFa
>DereFMRF(8)
TPAEDFMRFa
>DgriFMRF(8)
DPKQDFMRFa
>DmelFMRF(8)
TPAEDFMRFa
>Dper FMRF(8)
TPSDFMRFa
>DpseFMRF(8)
TPSDFMRFa
>DsecFMRF(8)
TPAEDFMRFa
>DsimFMRF(8)
TPAEDFMRFa
>DwilFMRF(8)
TPSDFMRFa
>DyakFMRF(8)
TPAEDFMRFa
>DgriFMRF(9)
DPKQDFMRFa
>DgriFMRF(10)
DPKQDFMRFa
>DgriFMRF(11)
DPKQDFMRFa
>DgriFMRF(12)
DPKQDFMRFa
>DgriFMRF(13)
DPKQDFMRFa
>Dana FMRF(14)
TPLENFMRLa
>Dere FMRF(14)
TPAEDFMRFa
>Dgri FMRF(14)
DPKQDFMRFa
>Dmel FMRF(14)
TPAEDFMRFa
>Dper FMRF(14)
TPSDFMRFa
>Dpse FMRF(14)
TPSDFMRFa
>Dsec FMRF(14)
TPAEDFMRFa
>Dsim FMRF(14)
TPAEDFMRFa
>Dwil FMRF(14)
TPSDFMRFa
>Dyak FMRF(14)
TPAEDFMRFa
>Dana FMRF(15)
SDNFMRFa
>Dere FMRF(15)
SDNFMRFa
>Dgri FMRF(15)
ADDFMRFa
>Dmel FMRF(15)
SDNFMRFa
>Dmoj FMRF(15)
SDNFMRFa
>Dper FMRF(15)
SDNFMRLa
>Dpse FMRF(15)
SDNFMRLa
>Dsec FMRF(15)
SDNFMRFa
>Dsim FMRF(15)
SDNFMRFa
>Dvir FMRF(15)
SDNFMRFa
>Dwil FMRF(15)
ADNFMRFa
>Dyak FMRF(15)
SDNFMRFa
>Dana FMRF(16)
SPKQDFMRFa
>Dere FMRF(16)
SPKQDFMRFa
>Dgri FMRF(16)
SSKPDFMRFa
>Dmel FMRF(16)
SPKQDFMRFa
>Dmoj FMRF(16)
SPKQDFMRFa
>Dper FMRF(16)
SPKQDFMRFa
>Dpse FMRF(16)
SPKQDFMRFa
>Dsec FMRF(16)
SPKQDFMRFa
>Dsim FMRF(16)
SPKQDFMRFa
>Dvir FMRF(16)
SPKQDFMRFa
>Dwil FMRF(16)
SPKQDFMRFa
>Dyak FMRF(16)
SPKQDFMRFa
>Dana FMRF(17)
PDNFMRFa
>Dere FMRF(17)
PDNFMRFa
>Dgri FMRF(17)
PDNFMRFa
>Dmel FMRF(17)
PDNFMRFa
>Dmoj FMRF(17)
PDNFMRFa
>Dper FMRF(17)
PDNFMRFa
>Dpse FMRF(17)
PDNFMRFa
>Dsec FMRF(17)
PDNFMRFa
>Dsim FMRF(17)
PDNFMRFa
>Dvir FMRF(17)
DNFMRFa
>Dwil FMRF(17)
PDNFMRFa
>Dyak FMRF(17)
PDNFMRFa
>Dana FMRF(18)
SAPPEFARNa
>Dere FMRF(18)
SAPQDFVRSa
>Dgri FMRF(18)
SPPTEFERNa
>Dmel FMRF(18)
SAPQDFVRSa
>Dmoj FMRF(18)
AAPSDFERFa
>Dper FMRF(18)
SAPPEFERYa
>Dpse FMRF(18)
SAPPEFERYa
>Dsec FMRF(18)
SAPQDFVRSa
>Dsim FMRF(18)
SAPQDFVRSa
>Dvir FMRF(18)
SAPTEFERNa
>Dwil FMRF(18)
SAPPDFEQFa
>Dyak FMRF(18)
MDSNFIRFa
>Dana FMRF(19)
MDSNFMRFa
>Dere FMRF(19)
MDSNFIRFa
>Dgri FMRF(19)
MDSNFMRFa
>Dmel FMRF(19)
MDSNFIRFa
>Dmoj FMRF(19)
MDSNFMRFa
>Dper FMRF(19)
MDSNFMRFa
>Dpse FMRF(19)
MDSNFMRFa
>Dsec FMRF(19)
MDSNFIRFa
>Dsim FMRF(19)
MDSNFIRFa
>Dvir FMRF(19)
MDSNFMRFa
>Dwil FMRF(19)
MDSNFIRFa
>Dyak FMRF(19)
MDSNFIRFa

hugin (HUGIN-pyrokinin)
>Dana huggamma
QLQSSGEPAYRVRTPRLa
>Dere huggamma
QLQSNGEPAYRVRTPRLa
>Dgri huggamma
QLQSSGEPAYRVRTPRLa
>Dmel huggamma
QLQSNGEPAYRVRTPRLa
>Dmoj huggamma
QWQRNNEQAYTRRTPRLa
>Dper huggamma
QSLTSSSSWTP
>Dpse huggamma
QLQSNGEPAFRVRTPRLa
>Dsec huggamma
QLQSNGEPAYRVRTPRLa
>Dsim huggamma
QLQSNGEPAYRVRTPRLa
>Dvir huggamma
QLQSSSEPTYRVRTPRLa
>Dwil huggamma
QLQSNGEPAYRVRTPRLa
>Dyak huggamma
QLQSNGEPAYRVRTPRLa
>Dana hugPK
SVPFKPRLa
>Dere hugPK
SVPFKPRLa
>Dgri hugPK
SVPFKPRLa
>Dmel hugPK
SVPFKPRLa
>Dmoj hugPK
SVPFKPRLa
>Dper hugPK
SVPFKPRLa
>Dpse hugPK
SVPFKPRLa
>Dsec hugPK
SVPFKPRLa
>Dsim hugPK
SVPFKPRLa
>Dvir hugPK
SVPFKPRLa
>Dwil hugPK
SVPFKPRLa
>Dyak hugPK
SVPFKPRLa

IFamide
>Dana IFa
AYRKPPFNGSIFa
>Der IFa
AYRKPPFNGSIFa
>Dgri IFa
AYRKPPFNGSIFa
>Dmel IFa
AYRKPPFNGSIFa
>Dmoj IFa
AYRKPPFNGSIFa
>Dper IFa
AYRKPPFNGSIFa
>Dpse IFa
AYRKPPFNGSIFa
>Dsec IFa
AYRKPPFNGSIFa
>Dsim IFa
AYRKPPFNGSIFa
>Dvir IFa
AYRKPPFNGSIFa
>Dwil IFa
AYRKPPFNGSIFa
>Dyak IFa
AYRKPPFNGSIFa

Drosokinin
>Dana kinin
NSVVLGKKQRFHSWGa
>Dere kinin
NSVVLGKKQRFHSWGa
>Dgri kinin
NSVVLGKKQRFHSWGa
>Dmel kinin
NSVVLGKKQRFHSWGa
>Dmoj kinin
NSVVLGKKQRFHSWGa
>Dsim kinin
NSVVLGKKQRFHSWGa
>Dper kinin
NSVVLGKKQRFHSWGa
>Dpse kinin
NSVVLGKKQRFHSWGa
>Dsec kinin
NSVVLGKKQRFHSWGa
>Dvir kinin
NSVVLGKKQRFHSWGa
>Dwil kinin
NSVVLGKKQRFHSWGa
>Dyak kinin
NSVVLGKKQRFHSWGa

Myoinhibiting peptides
>Dana MIP(1)
AWQSLQSGWa
>Dere MIP(1)
AWQSLQSSWa
>Dgri MIP(1)
AWQSLQSSWa
>Dmel MIP(1)
AWQSLQSSWa
>Dmoj MIP(1)
AWQSLQSSWa
>Dper MIP(1)
AWQSLQSSWa
>Dpse MIP(1)
AWQSLQSSWa
>Dsec MIP(1)
AWQSLQSSWa
>Dsim MIP(1)
AWQSLQSSWa
>Dvir MIP(1)
AWQSLQSAWa
>Dwil MIP(1)
AWQSLQSSWa
>Dyak MIP(1)
AWQSLQSSWa
>Dana MIP(2)
AWKSMNVAWa
>Dere MIP(2)
AWKSMNVAWa
>Dgri MIP(2)
AWKNMNVAWa
>Dmel MIP(2)
AWKSMNVAWa
>Dmoj MIP(2)
AWKNMNVAWa
>Dper MIP(2)
AWKSMNVAWa
>Dpse MIP(2)
AWKSMNVAWa
>Dsec MIP(2)
AWKSMNVAWa
>Dsim MIP(2)
AWKSMNVAWa
>Dvir MIP(2)
AWKNMNVAWa
>Dwil MIP(2)
AWKNMNVAWa
>Dyak MIP(2)
AWKSMNVAWa
>Dana MIP(3)
RQAQGWNKFRGAWa
>Dere MIP(3)
RQAQGWNKFRGAWa
>Dgri MIP(3)
RQAQGWNKFRGAWa
>Dmel MIP(3)
RQAQGWNKFRGAWa
>Dmoj MIP(3)
RQAQGWNKFRGAWa
>Dper MIP(3)
RQAQGWNKFRGAWa
>Dpse MIP(3)
RQAQGWNKFRGAWa
>Dsec MIP(3)
RQAQGWNKFRGAWa
>Dsim MIP(3)
RQAQGWNKFRGAWa
>Dvir MIP(3)
RQAQGWNKFRGAWa
>Dwil MIP(3)
RQAQGWNKFRGAWa
>Dyak MIP(3)
RQAQGWNKFRGAWa
>Dana MIP(4)
EPTWNNLKGMWa
>Dere MIP(4)
EPTWNNLKGMWa
>Dgri MIP(4)
EPTWNNLKGMWa
>Dmel MIP(4)
EPTWNNLKGMWa
>Dmoj MIP(4)
EPTWNNLKGMWa
>Dper MIP(4)
EPTWNNLKGMWa
>Dpse MIP(4)
EPTWNNLKGMWa
>Dsec MIP(4)
EPTWNNLKGMWa
>Dsim MIP(4)
EPTWNNLKGMWa
>Dvir MIP(4)
EPTWNNLKGMWa
>Dwil MIP(4)
EPTWNNLKGMWa
>Dyak MIP(4)
EPTWNNLKGMWa
>Dana MIP(5)
DQWQKLHGGWa
>Dere MIP(5)
DQWQKLHGGWa
>Dgri MIP(5)
DQWQKLHAGWa
>Dmel MIP(5)
DQWQKLHGGWa
>Dmoj MIP(5)
DQWQKLHAGWa
>Dper MIP(5)
DQWQKLHGGWa
>Dpse MIP(5)
DQWQKLHGGWa
>Dsec MIP(5)
DQWQKLHGGWa
>Dsim MIP(5)
DQWQKLHGGWa
>Dvir MIP(5)
DQWQKLHAGWa
>Dwil MIP(5)
DQWQKLHGGWa
>Dyak MIP(5)
DQWQKLHGGWa

Myosuppressin
>Dana MS
TDVDHVFLRFa
>Dere MS
TDVDHVFLRFa
>Dgri MS
TDVDHVFLRFa
>Dmel MS
TDVDHVFLRFa
>Dmoj MS
TDVDHVFLRFa
>Dper MS
TDVDHVFLRFa
>Dpse MS
TDVDHVFLRFa
>Dsec MS
TDVDHVFLRFa
>Dsim MS
TDVDHVFLRFa
>Dvir MS
TDVDHVFLRFa
>Dwil MS
TDVDHVFLRFa
>Dyak MS
TDVDHVFLRFa

Neuropeptide F
>Dana NPF
SNSRPPRKNDVNTMADAYKFLQDLDTYYGDRARVRFa
>Dere NPF
SNSRPPRKNDVNTMADAYKFLQDLDSYYGDRARVRFa
>Dgri NPF
SKARPPRNNEISNMADALKYLQDLDVYYGDRARVRFa
>Dmel NPF
SNSRPPRKNDVNTMADAYKFLQDLDTYYGDRARVRFa
>Dmoj NPF
SKTRPPRNNEINTMADALKYLQDLDVYYGDRARVRFa
>Dper NPF
SNSRPPRKNDVNTMADAYKFLQDLDTYYGDRARVRFa
>Dpse NPF
SNSRPPRKNDVNTMADAYKFLQDLDTYYGDRARVRFa
>Dsec NPF
SNSRPPRKNDVNTMADAYKFLQDLDTYYGDRARVRFa
>Dsim NPF
SNSRPPRKNDVNTMADAYKFLQDLDTYYGDRARVRFa
>Dvir NPF
SKARPPRNNEISTMADALKYLQDLDVYYGDRARVRFa
>Dwil NPF
SNSRPPRNNEINTMADAYKFLQDLDTYYGDRARVRFa
>Dyak NPF
SNSRPPRKNDVNTMADAYKFLQDLDSYYGDRARVRFa

Neuropeptide-like precursor 1
>Dana NPLP1
SVAALAAQGLLNASP
>Dere NPLP1
SVAALAAQGLLNAP
>Dgri NPLP1
SVAALAAQGLLTP
>Dmel NPLP1
SVAALAAQGLLNAP
>Dmoj NPLP1
SVAALAAQGLLNAP
>Dper NPLP1
SVAALAAQGLLNAP
>Dpse NPLP1
SVAALAAQGLLNAP
>Dsec NPLP1
SVAALAAQGLLNAP
>Dsim NPLP1
SVAALAAQGLLNAP
>Dvir NPLP 1
SVAALAAQGLLNTP
>Dwil NPLP1
SVSSLAAQGLLNPP
>Dyak NPLP1
SVAALAAQGLLNAP
>Dana MTYa
YIGSLARAGGLMTYa
>Dere MTYa
YIGSLARAGGLMTYa
>Dgri MTYa
YIGSLARAGGLMSFa
>Dmel MTYa
YIGSLARAGGLMTYa
>Dmoj MTYa
YIGSLARAGGLMSFa
>Dper MTYa
YIGSLARAGGFMTYa
>Dpse MTYa
YIGSLARTGGFMTYa
>Dsec MTYa
YIGSLARAGGLMTYa
>Dsim MTYa
YIGSLARAGGLMTYa
>Dvir MTYa
YIGSLARAGGLMSFa
>Dwil MTYa
YIGSLARAGGLMTYa
>Dyak MTYa
YIGSLARAGGLMTYa
>Dana IPNa
NVGTLARDFQLPIPNa
>Dere IPNa
NVGTLARDFQLPIPNa
>Dgri IPNa
NVGTLARDFQLPNa
>Dmel IPNa
NVGTLARDFQLPIPNa
>Dmoj IPNa
NVGTLARDFQLPNa
>Dper IPNa
NVGTLARDFQLPMPNa
>Dpse IPNa
NVGTLARDFQLPMPNa
>Dsec IPNa
NVGTLARDFQLPIPNa
>Dsim IPNa
NVGTLARDFQLPIPNa
>Dvir IPNa
NVGTLARDFQLPNa
>Dwil IPNa
NVGTLARDFQLPTa
>Dyak IPNa
NVGTLARDFQLPIPNa

Pigment-dispersing factor
>Dana PDF
NSELINSLLSLPKNMNDAa
>Dere PDF
NSELINSLLSLPKNMNDAa
>Dgri PDF
NSELINSLLSLPKNMNEAa
>Dmel PDF
NSELINSLLSLPKNMNDAa
>Dmoj PDF
NSELINSLLSLPKNMNEAa
>Dper PDF
NSEIINSLLSLPKNMNEAa
>Dpse PDF
NSEIINSLLSLPKNMNEAa
>Dsec PDF
NSELINSLLSLPKNMNDAa
>Dsim PDF
NSELINSLLSLPKNMNDAa
>Dvir PDF
NSELINSLLSLPKNMNDAa
>Dwil PDF
NSELINSLLSLPKNMNDAa
>Dyak PDF
NSELINSLLSLPKNMNDAa

Proctolin
>Dana proc
RYLPT
>Dere proc
RYLPT
>Dgri proc
RYLPT
>Dmel proc
RYLPT
>Dmoj proc
RYLPT
>Dper proc
RYLPT
>Dpse proc
RYLPT
>Dsec proc
RYLPT
>Dsim proc
RYLPT
>Dvir proc
RYLPT
>Dwil proc
RYLPT
>Dyak proc
RYLPT

Sulfakinin
>Dana SK(0)
NQRSAGFVH
>Dere SK(0)
NQKTISFa
>Dgri SK(0)
NLRSIGFa
>Dmel SK(0)
NQKTMSFa
>Dmoj SK(0)
NQRSIGYa
>Dper SK(0)
HQRSTGFa
>Dpse SK(0)
HQRSTGFGH
>Dsec SK(0)
NQKTISFa
>Dsim SK(0)
NQKAISFa
>Dvir SK(0)
NQRSIGLa
>Dwil SK(0)
NQRSIGFa
>Dyak SK(0)
NQKIITFa
>Dana SK(1)
FDDYGHMRFa
>Dere SK(1)
FDDYGHMRFa
>Dgri SK(1)
FDDYGHMRFa
>Dmel SK(1)
FDDYGHMRFa
>Dmoj SK(1)
FDDYGHMRFa
>Dper SK(1)
FDDYGHMRFa
>Dpse SK(1)
FDDYGHMRFa
>Dsec SK(1)
FDDYGHMRFa
>Dsim SK(1)
FDDYGHMRFa
>Dvir SK(1)
FDDYGHMRFa
>Dwil SK(1)
FDDYGHMRFa
>Dyak SK(1)
FDDYGHMRFa
>Dana SK(2)
GGDDQFDDYGHMRFa
>Dere SK(2)
GGDDQFDDYGHMRFa
>Dgri SK(2)
NGDDQFDDYGHMRFa
>Dmel SK(2)
GGDDQFDDYGHMRFa
>Dmoj SK(2)
GNDEQFDDYGHMRFa
>Dper SK(2)
GGDDQFDDYGHMRFa
>Dpse SK(2)
GGDDQFDDYGHMRFa
>Dsec SK(2)
GGDDQFDDYGHMRFa
>Dsim SK(2)
GGDDQFDDYGHMRFa
>Dvir SK(2)
GGDDQFDDYGHMRFa
>Dwil SK(2)
GGGEDQFDDYGHMRFa
>Dyak SK(2)
GGDDQFDDYGHMRFa

short Neuropeptide F
>Dana sNPF(1)
AQRSPSLRLRFa
>Dere sNPF(1)
AQRSPSLRLRFa
>Dgri sNPF(1)
AQRSPSLRLRFa
>Dmel sNPF(1)
AQRSPSLRLRFa
>Dmoj sNPF(1)
AQRSPSLRLRFa
>Dper sNPF(1)
AQRSPSLRLRFa
>Dpse sNPF(1)
AQRSPSLRLRFa
>Dsec sNPF(1)
AQRSPSLRLRFa
>Dsim sNPF(1)
AQRSPSLRLRFa
>Dvir sNPF(1)
AQRSPSLRLRFa
>Dwil sNPF(1)
AQRSPSLRLRFa
>Dyak sNPF(1)
AQRSPSLRLRFa
>Dana sNPF(2)
WFGDVNQKPIRSPSLRLRFa
>Dere sNPF(2)
WFGDVNQKPIRSPSLRLRFa
>Dgri sNPF(2)
WFGDVNQKPIRSPSLRLRFa
>Dmel sNPF(2)
WFGDVNQKPIRSPSLRLRFa
>Dmoj sNPF(2)
WFGDVNQKPIRSPSMRLRFa
>Dper sNPF(2)
WFGDVNQKPIRSPSLRLRFa
>Dpse sNPF(2)
WFGDVNQKPIRSPSLRLRFa
>Dsec sNPF(2)
WFGDVNQKPIRSPSLRLRFa
>Dsim sNPF(2)
WFGDVNQKPIRSPSLRLRFa
>Dvir sNPF(2)
WFGDVNQKPIRSPSLRLRFa
>Dwil sNPF(2)
WFGDVNQKPIRSPSLRLRFa
>Dyak sNPF(2)
WFGDVNQKPIRSPSLRLRFa
>Dana sNPF(3)
PQRLRWa
>Dere sNPF(3)
PQRLRWa
>Dgri sNPF(3)
NPQRLRWL
>Dmel sNPF(3)
PQRLRWa
>Dmoj SNPF(3)
PQRLRWa
>Dper sNPF(3)
PQRLRWa
>Dpse sNPF(3)
PQRLRWa
>Dsec sNPF(3)
PQRLRWa
>Dsim sNPF(3)
PQRLRWa
>Dvir sNPF(3)
PQRLRWa
>Dwil sNPF(3)
PQRLRWa
>Dyak sNPF(3)
PQRLRWa
>Dana sNPF(4)
PMRLRWa
>Dere sNPF(4)
PMRLRWa
>Dgri sNPF(4)
PMRLRWa
>Dmel sNPF(4)
PMRLRWa
>Dmoj sNPF(4)
PMRLRWa
>Dper sNPF(4)
PMRLRWa
>Dpse sNPF(4)
PMRLRWa
>Dsec sNPF(4)
PMRLRWa
>Dsim sNPF(4)
PMRLRWa
>Dvir sNPF(4)
PMRLRWa
>Dwil sNPF(4)
PMRLRWa
>Dyak sNPF(4)
PMRLRWa

Drosophila tachykinins (Dtks)
>Dana TK(1)
APTSSFIGMRa
>Dere TK(1)
APTSSFIGMRa
>Dgri TK(1)
APTNSFIGMRa
>Dmel TK(1)
APTSSFIGMRa
>Dmoj TK(1)
APTSSFIGMRa
>Dper TK(1)
APTSSFIGMRa
>Dpse TK(1)
APTSSFIGMRa
>Dsec TK(1)
APTSSFIGMRa
>Dsim TK(1)
APTSSFIGMRa
>Dvir TK(1)
APNLSFIGMRa
>Dwil TK(1)
APAAGFIGMRa
>Dyak TK(1)
APTSSFIGMRa
>Dana TK(2)
APLAFVGMRa
>Dere TK(2)
APLAFMGMRa
>Dgri TK(2)
APLAFVGMRa
>Dmel TK(2)
APLAFVGLRa
>Dmoj TK(2)
APMAFVGMRa
>Dper TK(2)
APMSFVGMRa
>Dpse TK(2)
APMSFVGMRa
>Dsec TK(2)
APLAFVGLRa
>Dsim TK(2)
APLAFVGLRa
>Dvir TK(2)
APLAFVGLRa
>Dwil TK(2)
APTAFVGMRa
>Dyak TK(2)
APLAFVGMRa
>Dana TK(3)
APTGFNGMRa
>Dere TK(3)
APTGFTGMRa
>Dgri TK(3)
APTGFTGMRa
>Dmel TK(3)
APTGFTGMRa
>Dmoj TK(3)
APTGFTGMRa
>Dper TK(3)
APTGFTGMRa
>Dpse TK(3)
APTGFTGMRa
>Dsec TK(3)
APTGFTGMRa
>Dsim TK(3)
APTGFTGMRa
>Dvir TK(3)
APTGFTGMRa
>Dwil TK(3)
APTGFTGMRa
>Dyak TK(3)
APTGFTGMRa
>Dana TK(4)
APVNSFVGMRa
>Dere TK(4)
APINSFVGMRa
>Dgri TK(4)
APVNSFVGVRa
>Dmel TK(4)
APVNSFVGMRa
>Dmoj TK(4)
APVNSFVGMRa
>Dper TK(4)
APVNSFLGVRa
>Dpse TK(4)
APVNSFLGVRa
>Dsec TK(4)
APVNSFVGMRa
>Dsim TK(4)
APVNSFVGMRa
>Dvir TK(4)
APVNSFVGVRa
>Dwil TK(4)
APINAFVGVRa
>Dyak TK(4)
APVNSFVGMRa
>Dana TK(5)
KQRFADFNNKFVAVRa
>Dere TK(5)
QQRFADFNSKFVAVRa
>Dgri TK(5)
KQRYADFNSKFVAVRa
>Dmel TK(5)
QQRFADFNSKFVAVRa
>Dmoj TK(5)
KQRYADFNSKFVAVRa
>Dper TK(5)
KERYADFNSKFVAVRa
>Dpse TK(5)
KERYADFNSKFVAVRa
>Dsec TK(5)
QQRFADFNSKFVAVRa
>Dsim TK(5)
QQRFADFNSKFVAVRa
>Dvir TK(5)
KQRYADFNSKFVAVRa
>Dwil TK(5)
KHRFVDFNNKFVAVRa
>Dyak TK(5)
QQRFADFNSKFVAVRa
>Dana TK(6)
APNGFLGMRa
>Dere TK(6)
APNGFLGMRa
>Dgri TK(6)
APNGFVGMRa
>Dmel TK(6)
APNGFLGMRa
>Dmoj TK(6)
APSGFLGMRa
>Dper TK(6)
APSGFQGMRa
>Dpse TK(6)
APSGFQGMRa
>Dsec TK(6)
APNGFLGMRa
>Dsim TK(6)
APNGFLGMRa
>Dvir TK(6)
APSGFLGMRa
>Dwil TK(6)
APNGFVGMRa
>Dyak TK(6)
APNGFLGMRa
